# Supplementary material for: Blood Clot Phenotyping by Rheometry: Platelets and Fibrinogen Chemistry Affect Stress-Softening and -Stiffening at Large Oscillation Amplitude
Source: Molecules. 2020 Aug 26;25(17):3890. doi: 10.3390/molecules25173890 (PMC7503632; doi:10.3390/molecules25173890)
Supplement: Supplementary file 1 [file molecules-25-03890-s001.zip]

Archive with 9 entries (8 files):
- Supportive Figure 1.docx
- __MACOSX/
- __MACOSX/._Supportive Figure 1.docx
- Supportive Figure 3.docx
- __MACOSX/._Supportive Figure 3.docx
- Supportive Figure 2.docx
- __MACOSX/._Supportive Figure 2.docx
- Supportive Figure 4.docx
- __MACOSX/._Supportive Figure 4.docx
